# Supplementary material for: Emotional characteristics and intrinsic brain network functional connectivity among adults aged 75+
Source: Soc Cogn Affect Neurosci. 2025 Feb 1;20(1):nsaf017. doi: 10.1093/scan/nsaf017 (PMC11843004; doi:10.1093/scan/nsaf017)
Supplement: nsaf017_Supp [file nsaf017_supp.zip]

Archive with 1 entries (1 files):
- scan-23-122-File002.docx
